# Supplementary material for: catena-Poly[cobalt(II)-bis­(μ-2-amino­ethane­sulfonato)-κ3 N,O:O′;κ3 O:N,O′]
Source: Acta Crystallogr Sect E Struct Rep Online. 2010 Sep 30;66(Pt 10):m1343–4. doi: 10.1107/S1600536810038481 (PMC2983275; doi:10.1107/S1600536810038481)
Supplement: Supplementary file 1 [file e-66-m1343-sup1.cif]

##############################################################################
###                                                                        ###
###        Electronic paper (Acta Crystallographica Section E)             ###
###                                                                        ###
##############################################################################
#                                                                            #
# This CIF contains the data in a paper accepted for publication in Acta     #
# Crystallographica Section E. It conforms to the requirements of Notes      #
# for Authors for Section E, and has been peer reviewed under the auspices   #
# of the IUCr Commission on Journals.                                        #
#                                                                            #
# Full details of the Crystallographic Information File format               #
# are given in the paper "The Crystallographic Information File (CIF):       #
# a New Standard Archive File for Crystallography" by S. R. Hall, F. H.      #
# Allen and I. D. Brown [Acta Cryst. (1991), A47, 655-685].                  #
#                                                                            #
# The current version of the core CIF dictionary is obtainable from          #
# ftp://ftp.iucr.org/pub/cif_core.dic. The current version number is 2.4.    #
#                                                                            #
# Software is freely available for graphical display of the structure(s) in  #
# this CIF.  For information consult the CIF home page http://www.iucr.org/  #
# cif/home.html                                                              #
#                                                                            #
# This file may be used for bona fide research purposes within the           #
# scientific community so long as proper attribution is given to the journal # 
# article from which it was obtained.                                        #
#                                                                            #
##############################################################################
                                             
data_I
_audit_creation_method     SHELXL-97
_chemical_name_systematic
;
<i>catena</i>-Poly[cobalt(II)-bis(\m-2-aminoethanesulfonato)-
\k^3^<i>N</i>,<i>O</i>:<i>O</i>';\k^3^<i>O</i>:<i>N</i>,<i>O</i>']
;
_chemical_name_common     ?
_chemical_formula_moiety     'C4 H12 Co N2 O6 S2'
_chemical_formula_sum     'C4 H12 Co N2 O6 S2'
_chemical_formula_iupac     '[Co (C2 H6 N O3 S)2]'
_chemical_formula_weight     307.21
_chemical_melting_point     ?
_symmetry_cell_setting     monoclinic
_symmetry_space_group_name_H-M     'P 21/n'
_symmetry_space_group_name_Hall     '-P 2yn'
loop_
    _symmetry_equiv_pos_as_xyz
    'x, y, z'
    '-x+1/2, y+1/2, -z+1/2'
    '-x, -y, -z'
    'x-1/2, -y-1/2, z-1/2'
_cell_length_a     5.139(2)
_cell_length_b     8.278(4)
_cell_length_c     11.737(5)
_cell_angle_alpha     90.00
_cell_angle_beta     97.542(6)
_cell_angle_gamma     90.00
_cell_volume     495.0(4)
_cell_formula_units_Z     2
_cell_measurement_reflns_used     717
_cell_measurement_theta_min     2.46
_cell_measurement_theta_max     27.61
_cell_measurement_temperature     293(2)
_exptl_crystal_description     prism
_exptl_crystal_colour     red
_exptl_crystal_size_max     0.45
_exptl_crystal_size_mid     0.25
_exptl_crystal_size_min     0.10
_exptl_crystal_density_diffrn     2.061
_exptl_crystal_density_meas     ?
_exptl_crystal_density_method     'not measured'
_exptl_crystal_F_000     314
_exptl_absorpt_coefficient_mu     2.166
_exptl_absorpt_correction_type     multi-scan
_exptl_absorpt_process_details     '(SADABS; Bruker, 1999)'
_exptl_absorpt_correction_T_min     0.527
_exptl_absorpt_correction_T_max     0.805
_exptl_special_details
;
;
_diffrn_ambient_temperature     293(2)
_diffrn_radiation_type     MoK\a
_diffrn_radiation_wavelength     0.71073
_diffrn_radiation_source     'fine-focus sealed tube'
_diffrn_radiation_monochromator     graphite
_diffrn_measurement_device_type     'Bruker SMART APEX CCD area-detector'
_diffrn_measurement_method     '\f and \w scans'
_diffrn_detector_area_resol_mean     ?
_diffrn_reflns_number     2173
_diffrn_reflns_av_R_equivalents     0.0318
_diffrn_reflns_av_sigmaI/netI     0.0241
_diffrn_reflns_theta_min     3.02
_diffrn_reflns_theta_max     25.99
_diffrn_reflns_theta_full     25.99
_diffrn_measured_fraction_theta_max     0.997
_diffrn_measured_fraction_theta_full     0.997
_diffrn_reflns_limit_h_min     -5
_diffrn_reflns_limit_h_max     6
_diffrn_reflns_limit_k_min     -10
_diffrn_reflns_limit_k_max     10
_diffrn_reflns_limit_l_min     -14
_diffrn_reflns_limit_l_max     11
_diffrn_standards_number     ?
_diffrn_standards_interval_count     ?
_diffrn_standards_interval_time     ?
_diffrn_standards_decay_%     ?
_refine_special_details
;
Refinement of <i>F</i>^2^ against ALL reflections. The weighted <i>R</i>-factor
<i>wR</i> and goodness of fit <i>S</i> are based on <i>F</i>^2^, conventional
<i>R</i>-factors <i>R</i> are based on <i>F</i>, with <i>F</i> set to zero for
negative <i>F</i>^2^. The threshold expression of <i>F</i>^2^ >
\s(<i>F</i>^2^) is used only for calculating <i>R</i>-factors(gt) <i>etc</i>.
and is not relevant to the choice of reflections for refinement.
<i>R</i>-factors based on <i>F</i>^2^ are statistically about twice as large
as those based on <i>F</i>, and <i>R</i>- factors based on ALL data will be
even larger.
;
_reflns_number_total     974
_reflns_number_gt     931
_reflns_threshold_expression     I>2\s(I)
_refine_ls_structure_factor_coef     Fsqd
_refine_ls_matrix_type     full
_refine_ls_R_factor_all     0.0317
_refine_ls_R_factor_gt     0.0307
_refine_ls_wR_factor_gt     0.0819
_refine_ls_wR_factor_ref     0.0826
_refine_ls_goodness_of_fit_ref     1.112
_refine_ls_restrained_S_all     1.112
_refine_ls_number_reflns     974
_refine_ls_number_parameters     77
_refine_ls_number_restraints     0
_refine_ls_hydrogen_treatment     mixed
_refine_ls_weighting_scheme     calc
_refine_ls_weighting_details
              'w=1/[\s^2^(Fo^2^)+(0.0517P)^2^+0.2690P] where P=(Fo^2^+2Fc^2^)/3'
_atom_sites_solution_hydrogens     geom
_atom_sites_solution_primary     direct
_atom_sites_solution_secondary     difmap
_refine_ls_shift/su_max     0.004
_refine_ls_shift/su_mean     0.001
_refine_diff_density_max     0.607
_refine_diff_density_min     -0.741
_refine_ls_extinction_method     'SHELXL97 (Sheldrick, 2008)'
_refine_ls_extinction_coef     0.060(5)
_refine_ls_extinction_expression
                                  'Fc^*^=kFc[1+0.001xFc^2^\l^3^/sin(2\q)]^-1/4^'
loop_
    _atom_type_symbol
    _atom_type_description
    _atom_type_scat_dispersion_real
    _atom_type_scat_dispersion_imag
    _atom_type_scat_source
    'C' 'C' 0.0033 0.0016
                         'International Tables Vol C Tables 4.2.6.8 and 6.1.1.4'
    'H' 'H' 0.0000 0.0000
                         'International Tables Vol C Tables 4.2.6.8 and 6.1.1.4'
    'N' 'N' 0.0061 0.0033
                         'International Tables Vol C Tables 4.2.6.8 and 6.1.1.4'
    'O' 'O' 0.0106 0.0060
                         'International Tables Vol C Tables 4.2.6.8 and 6.1.1.4'
    'S' 'S' 0.1246 0.1234
                         'International Tables Vol C Tables 4.2.6.8 and 6.1.1.4'
    'Co' 'Co' 0.3494 0.9721
                         'International Tables Vol C Tables 4.2.6.8 and 6.1.1.4'
_computing_data_collection     'SMART (Bruker, 1999)'
_computing_cell_refinement     'SAINT (Bruker, 1999)'
_computing_data_reduction     'SAINT (Bruker, 1999)'
_computing_structure_solution     'SHELXS97 (Sheldrick, 2008)'
_computing_structure_refinement     'SHELXL97 (Sheldrick, 2008)'
_computing_molecular_graphics     'SHELXTL (Sheldrick, 2008)'
_computing_publication_material     'SHELXTL (Sheldrick, 2008)'
loop_
    _atom_site_type_symbol
    _atom_site_label
    _atom_site_fract_x
    _atom_site_fract_y
    _atom_site_fract_z
    _atom_site_U_iso_or_equiv
    _atom_site_adp_type
    _atom_site_calc_flag
    _atom_site_refinement_flags
    _atom_site_occupancy
    _atom_site_disorder_assembly
    _atom_site_disorder_group
    Co Co1 0.0000 1.0000 1.0000 0.0180(2) Uani d S 1 . .
    S S1 0.46596(10) 0.95782(7) 0.81328(4) 0.0169(2) Uani d . 1 . .
    O O1 0.6587(3) 1.0572(2) 0.88479(14) 0.0225(4) Uani d . 1 . .
    O O2 0.2126(3) 0.9583(3) 0.85700(15) 0.0258(4) Uani d . 1 . .
    O O3 0.4389(4) 1.0020(2) 0.69293(16) 0.0270(5) Uani d . 1 . .
    C C1 0.5838(5) 0.7567(3) 0.82176(19) 0.0235(5) Uani d . 1 . .
    H H1A 0.4506 0.6868 0.7816 0.028 Uiso calc R 1 . .
    H H1B 0.7377 0.7502 0.7822 0.028 Uiso calc R 1 . .
    C C2 0.6547(4) 0.6942(3) 0.9429(2) 0.0239(5) Uani d . 1 . .
    H H2A 0.5260 0.7317 0.9904 0.029 Uiso calc R 1 . .
    H H2B 0.6508 0.5771 0.9423 0.029 Uiso calc R 1 . .
    N N1 0.9179(4) 0.7500(3) 0.99249(18) 0.0209(4) Uani d . 1 . .
    H H1C 1.028(6) 0.708(4) 0.952(3) 0.025 Uiso d . 1 . .
    H H1D 0.958(5) 0.710(4) 1.060(3) 0.025 Uiso d . 1 . .
loop_
    _atom_site_aniso_label
    _atom_site_aniso_U_11
    _atom_site_aniso_U_22
    _atom_site_aniso_U_33
    _atom_site_aniso_U_12
    _atom_site_aniso_U_13
    _atom_site_aniso_U_23
    Co1 0.0176(3) 0.0184(3) 0.0184(3) -0.00135(15) 0.00344(18) -0.00035(15)
    S1 0.0165(3) 0.0198(3) 0.0151(3) 0.0000(2) 0.0049(2) -0.0009(2)
    O1 0.0242(8) 0.0185(8) 0.0244(8) -0.0001(7) 0.0018(6) -0.0018(7)
    O2 0.0201(9) 0.0356(10) 0.0236(9) 0.0009(7) 0.0094(7) 0.0004(7)
    O3 0.0310(10) 0.0332(11) 0.0176(9) 0.0002(7) 0.0060(7) 0.0020(6)
    C1 0.0257(12) 0.0195(11) 0.0251(12) 0.0017(9) 0.0029(9) -0.0067(9)
    C2 0.0247(12) 0.0182(11) 0.0299(12) -0.0026(9) 0.0083(9) 0.0021(9)
    N1 0.0229(10) 0.0208(10) 0.0195(9) -0.0010(9) 0.0042(7) 0.0016(8)
_geom_special_details
;
All e.s.d.'s (except the e.s.d. in the dihedral angle between two l.s. planes)
are estimated using the full covariance matrix. The cell e.s.d.'s are taken
into account individually in the estimation of e.s.d.'s in distances, angles
and torsion angles; correlations between e.s.d.'s in cell parameters are only
used when they are defined by crystal symmetry. An approximate (isotropic)
treatment of cell e.s.d.'s is used for estimating e.s.d.'s involving l.s.
planes.
;
loop_
    _geom_bond_atom_site_label_1
    _geom_bond_atom_site_label_2
    _geom_bond_site_symmetry_2
    _geom_bond_distance
    _geom_bond_publ_flag
    Co1 N1 1_455 2.112(2) y
    Co1 N1 3_677 2.112(2) y
    Co1 O1 1_455 2.1231(18) y
    Co1 O1 3_677 2.1231(18) y
    Co1 O2 . 2.1473(18) y
    Co1 O2 3_577 2.1473(18) y
    S1 O3 . 1.4481(19) ?
    S1 O2 . 1.4610(17) ?
    S1 O1 . 1.4642(18) ?
    S1 C1 . 1.769(3) ?
    O1 Co1 1_655 2.1231(18) ?
    C1 C2 . 1.512(3) ?
    C1 H1A . 0.9700 ?
    C1 H1B . 0.9700 ?
    C2 N1 . 1.475(3) ?
    C2 H2A . 0.9700 ?
    C2 H2B . 0.9700 ?
    N1 Co1 1_655 2.112(2) ?
    N1 H1C . 0.86(3) ?
    N1 H1D . 0.86(3) ?
loop_
    _geom_angle_atom_site_label_1
    _geom_angle_atom_site_label_2
    _geom_angle_atom_site_label_3
    _geom_angle_site_symmetry_1
    _geom_angle_site_symmetry_3
    _geom_angle
    _geom_angle_publ_flag
    N1 Co1 N1 1_455 3_677 180.0000(10)
                                     ?
    N1 Co1 O1 1_455 1_455 92.76(7) ?
    N1 Co1 O1 3_677 1_455 87.24(7) ?
    N1 Co1 O1 1_455 3_677 87.24(7) ?
    N1 Co1 O1 3_677 3_677 92.76(7) ?
    O1 Co1 O1 1_455 3_677 180.0000(10)
                                     ?
    N1 Co1 O2 1_455 . 85.93(8) ?
    N1 Co1 O2 3_677 . 94.07(8) ?
    O1 Co1 O2 1_455 . 90.03(7) ?
    O1 Co1 O2 3_677 . 89.97(7) ?
    N1 Co1 O2 1_455 3_577 94.07(8) ?
    N1 Co1 O2 3_677 3_577 85.93(8) ?
    O1 Co1 O2 1_455 3_577 89.97(7) ?
    O1 Co1 O2 3_677 3_577 90.03(7) ?
    O2 Co1 O2 . 3_577 180.0000(10)
                                 ?
    O3 S1 O2 . . 111.46(11) ?
    O3 S1 O1 . . 112.86(11) ?
    O2 S1 O1 . . 111.35(11) ?
    O3 S1 C1 . . 106.30(10) ?
    O2 S1 C1 . . 107.27(12) ?
    O1 S1 C1 . . 107.20(11) ?
    S1 O1 Co1 . 1_655 132.83(11) ?
    S1 O2 Co1 . . 147.49(11) ?
    C2 C1 S1 . . 114.40(16) ?
    C2 C1 H1A . . 108.7 ?
    S1 C1 H1A . . 108.7 ?
    C2 C1 H1B . . 108.7 ?
    S1 C1 H1B . . 108.7 ?
    H1A C1 H1B . . 107.6 ?
    N1 C2 C1 . . 111.05(18) ?
    N1 C2 H2A . . 109.4 ?
    C1 C2 H2A . . 109.4 ?
    N1 C2 H2B . . 109.4 ?
    C1 C2 H2B . . 109.4 ?
    H2A C2 H2B . . 108.0 ?
    C2 N1 Co1 . 1_655 119.40(15) ?
    C2 N1 H1C . . 107(2) ?
    Co1 N1 H1C 1_655 . 106(2) ?
    C2 N1 H1D . . 109.7(19) ?
    Co1 N1 H1D 1_655 . 109(2) ?
    H1C N1 H1D . . 105(3) ?
loop_
    _geom_hbond_atom_site_label_D
    _geom_hbond_atom_site_label_H
    _geom_hbond_atom_site_label_A
    _geom_hbond_site_symmetry_A
    _geom_hbond_distance_DH
    _geom_hbond_distance_HA
    _geom_hbond_distance_DA
    _geom_hbond_angle_DHA
    N1 H1C O3 2_646 0.86(3) 2.43(3) 3.148(3) 142(3)
    N1 H1D O3 4_676 0.86(3) 2.35(3) 3.135(3) 151(3)
data_global
_journal_date_recd_electronic     2010-09-15
_journal_date_accepted     2010-09-26
_journal_name_full     'Acta Crystallographica, Section E'
_journal_year     2010
_journal_volume     66
_journal_issue     10
_journal_page_first     m1343
_journal_page_last     m1344
_journal_paper_category     QM
_journal_coeditor_code     ZQ2061
_publ_contact_author_name     'Yang, Feng'
_publ_contact_author_address
;
Key Laboratory for the Chemistry and Molecular Engineering of Medicinal
Resources (Ministry Education of China)
School of Chemistry & Chemical Engineering
Guangxi Normal University
Guilin 541004
China
;
_publ_contact_author_email     'yangfenggx_2010@163.com'
_publ_contact_author_fax     ?
_publ_contact_author_phone     ?
_publ_section_title
;\
<i>catena</i>-Poly[cobalt(II)-bis(\m-2-aminoethanesulfonato)-\k^3^<i>N</i>,\
<i>O</i>:<i>O</i>';\k^3^<i>O</i>:<i>N</i>,<i>O</i>']
;
loop_
    _publ_author_name
    _publ_author_footnote
    _publ_author_address
    'Yang, Feng' .
;
Key Laboratory for the Chemistry and Molecular Engineering of Medicinal
 Resources (Ministry Education of China)
School of Chemistry & Chemical Engineering
Guangxi Normal University
Guilin 541004
People's Republic of China
;
    'Liu, Xu-Hui' .
;
Department of Chemistry and Life Science
Hechi University
Yizhou
Guangxi 546300
People's Republic of People's Republic of China
;
    'Cheng-Qiang Zhao' .
;
Department of Chemistry and Life Science
Hechi University
Yizhou
Guangxi 546300
People's Republic of People's Republic of China
;
