# Supplementary material for: catena-Poly[cobalt(II)-bis­(μ-2-amino­ethane­sulfonato)-κ3 N,O:O′;κ3 O:N,O′]
Source: Acta Crystallogr Sect E Struct Rep Online. 2010 Sep 30;66(Pt 10):m1343–4. doi: 10.1107/S1600536810038481 (PMC2983275; doi:10.1107/S1600536810038481)
Supplement: Supplementary file 2 [file e-66-m1343-Isup2.hkl]

# 
# h,k,l, Fc-squared, Fo-squared, sigma(Fo-squared) and status flag 
# 
data_I
_shelx_title ' a00122b in P2(1)/n' 
_shelx_refln_list_code          4 
_shelx_F_calc_maximum      126.11 
_exptl_crystal_F_000       314.00 
_reflns_d_resolution_high  0.8109 
 
loop_ 
 _symmetry_equiv_pos_as_xyz 
 'x, y, z' 
 '-x+1/2, y+1/2, -z+1/2' 
 '-x, -y, -z' 
 'x-1/2, -y-1/2, z-1/2' 
 
_cell_length_a     5.1390 
_cell_length_b     8.2775 
_cell_length_c    11.7372 
_cell_angle_alpha  90.000 
_cell_angle_beta   97.542 
_cell_angle_gamma  90.000 
 
_shelx_F_squared_multiplier     1.000 
 
loop_ 
 _refln_index_h 
 _refln_index_k 
 _refln_index_l 
 _refln_F_squared_calc 
 _refln_F_squared_meas 
 _refln_F_squared_sigma 
 _refln_observed_status 
   2   0   0     6839.81     7732.21     50.09 o 
   4   0   0     1054.61     1143.31     16.20 o 
   1   1   0      998.37     1068.97      8.55 o 
   2   1   0        0.03        0.80      0.52 o 
   3   1   0        4.11        4.25      0.66 o 
   4   1   0      106.19      101.94      5.81 o 
   5   1   0      219.33      222.93      7.56 o 
   6   1   0       15.20       16.70      2.20 o 
   0   2   0     9262.09     9436.42    174.64 o 
   1   2   0     1577.75     1654.51     26.56 o 
   2   2   0     2227.81     2068.68     24.97 o 
   3   2   0       36.37       34.67      2.43 o 
   4   2   0     2083.44     2341.10     72.13 o 
   5   2   0       13.10       33.76      5.99 o 
   6   2   0      455.76      492.34     18.48 o 
   1   3   0      180.97      205.57      3.71 o 
   2   3   0      346.94      360.55     12.52 o 
   3   3   0      195.05      212.48      3.88 o 
   4   3   0       79.46       87.04      4.77 o 
   5   3   0      184.31      205.97      5.69 o 
   6   3   0       28.90       27.24      3.47 o 
   0   4   0    13007.11    13580.19     68.71 o 
   1   4   0      752.91      807.20     15.50 o 
   2   4   0     3267.55     3221.15     52.71 o 
   3   4   0       86.25       87.64      3.34 o 
   4   4   0      568.80      620.92      9.69 o 
   5   4   0      212.92      253.03      9.21 o 
   1   5   0      272.07      258.93      4.74 o 
   2   5   0      312.68      326.58     19.24 o 
   3   5   0       44.38       47.89      7.50 o 
   4   5   0      204.10      223.83      6.05 o 
   5   5   0      238.94      262.15      7.07 o 
   0   6   0      270.17      292.41     30.64 o 
   1   6   0      644.82      644.73      7.83 o 
   2   6   0      527.43      549.43      8.16 o 
   3   6   0       82.00       93.84     10.87 o 
   4   6   0      415.60      460.50     18.90 o 
   5   6   0       75.04       87.72      4.42 o 
   1   7   0      591.04      518.41      6.34 o 
   2   7   0       25.72       29.19      2.13 o 
   3   7   0      333.24      333.57     16.26 o 
   4   7   0      180.51      195.34      9.77 o 
   0   8   0       81.24       76.13      4.55 o 
   1   8   0       72.99       71.61      3.91 o 
   2   8   0      429.37      402.53      7.67 o 
   3   8   0       46.50       42.66      2.92 o 
   1   9   0      579.38      576.80     39.10 o 
   2   9   0       41.77       38.70      2.70 o 
   0  10   0       51.17       52.89      4.66 o 
   1  10   0        0.60        1.72      1.35 o 
  -5   0   1      217.31      198.35      6.55 o 
  -3   0   1      649.63      678.49      9.52 o 
  -1   0   1      599.80      570.63      5.74 o 
   1   0   1     1717.36     1999.64     15.18 o 
   3   0   1     2510.90     2915.90     26.87 o 
   5   0   1     1526.16     1588.88     21.18 o 
  -6   1   1      961.76     1102.46     21.97 o 
  -5   1   1        8.23        9.34      1.48 o 
  -4   1   1     4425.43     4548.68     25.64 o 
  -3   1   1      615.32      692.60     12.80 o 
  -2   1   1     1989.32     1969.16     82.15 o 
  -1   1   1     2337.95     2315.29     34.43 o 
   0   1   1     8171.64     6972.91    323.08 o 
   1   1   1       70.16       71.12      4.25 o 
   2   1   1      484.57      456.95     16.62 o 
   3   1   1       42.84       53.64      1.93 o 
   4   1   1       10.75       11.87      1.38 o 
   5   1   1        1.18        9.62      1.84 o 
   6   1   1       12.83       15.61      2.74 o 
  -6   2   1        0.49        0.86      1.45 o 
  -5   2   1       26.72       25.99      2.52 o 
  -4   2   1      170.73      186.00     13.75 o 
  -3   2   1       10.84       10.59      0.74 o 
  -2   2   1        6.26        9.19      0.59 o 
  -1   2   1       99.20       96.63      3.24 o 
   0   2   1      277.55      240.35     35.74 o 
   1   2   1     3385.07     3535.27     15.59 o 
   2   2   1      830.27      844.57      7.10 o 
   3   2   1     1887.09     1821.83     12.92 o 
   4   2   1      151.39      133.12     21.58 o 
   5   2   1     1690.84     1766.35     23.64 o 
   6   2   1        0.25        0.58      2.04 o 
  -6   3   1      781.83      960.43     19.08 o 
  -5   3   1        0.51        0.12      1.25 o 
  -4   3   1     2493.73     2713.75     41.49 o 
  -3   3   1      128.50      135.10      3.41 o 
  -2   3   1     1589.30     1474.54     34.45 o 
  -1   3   1     1024.07     1152.81     21.66 o 
   0   3   1     6123.52     6142.64     23.34 o 
   1   3   1     1805.76     1742.33    102.96 o 
   2   3   1      414.83      253.10     88.96 o 
   3   3   1     1701.06     1330.34    339.03 o 
   4   3   1        3.22        7.16      1.62 o 
   5   3   1       87.04       92.53      5.48 o 
  -5   4   1        4.53        9.64      2.48 o 
  -4   4   1       86.87       86.26      3.30 o 
  -3   4   1      267.98      255.19      7.86 o 
  -2   4   1      177.51      171.84      2.46 o 
  -1   4   1     1127.44     1102.50     21.04 o 
   0   4   1      990.34      981.29     31.46 o 
   1   4   1     2219.22     2091.15     82.17 o 
   2   4   1      483.62      472.44      3.89 o 
   3   4   1      815.79      852.52     32.74 o 
   4   4   1      569.36      594.47     13.56 o 
   5   4   1      481.12      536.71     12.13 o 
  -5   5   1        0.23        2.70      1.52 o 
  -4   5   1      880.36      975.27     12.84 o 
  -3   5   1     1058.77     1103.25     43.42 o 
  -2   5   1     1376.53     1393.56     12.25 o 
  -1   5   1      177.95      186.47      6.39 o 
   0   5   1      410.75      380.27     33.34 o 
   1   5   1     1255.01     1243.72     21.10 o 
   2   5   1      268.53      254.87      7.14 o 
   3   5   1      404.35      413.85      7.40 o 
   4   5   1      241.74      278.08      6.70 o 
   5   5   1        1.89        5.04      1.63 o 
  -5   6   1      121.58      147.78      7.45 o 
  -4   6   1      176.40      174.51      5.52 o 
  -3   6   1      111.89      117.61      5.94 o 
  -2   6   1       49.13       42.26      2.31 o 
  -1   6   1      266.09      256.15      4.86 o 
   0   6   1      596.40      580.16     30.50 o 
   1   6   1     1175.98     1107.08     42.51 o 
   2   6   1      784.92      790.24      9.84 o 
   3   6   1      811.04      822.98     19.34 o 
   4   6   1      302.41      334.25     43.47 o 
   5   6   1      282.98      320.89      8.06 o 
  -4   7   1      139.59      145.34     13.40 o 
  -3   7   1       63.01       61.21      3.24 o 
  -2   7   1      564.74      513.40      8.30 o 
  -1   7   1       13.20       13.49      1.24 o 
   0   7   1      228.36      228.12      7.96 o 
   1   7   1      561.27      528.80     33.83 o 
   2   7   1      150.34      145.84      4.30 o 
   3   7   1      650.31      664.47     17.73 o 
   4   7   1      193.69      219.96      6.59 o 
  -3   8   1      209.14      224.23      6.30 o 
  -2   8   1       75.39       73.88      3.40 o 
  -1   8   1      916.34      936.05     53.46 o 
   0   8   1      277.70      285.03     19.94 o 
   1   8   1      948.43      876.33      8.97 o 
   2   8   1      123.38      131.39      4.42 o 
   3   8   1       63.03       61.35      3.37 o 
  -2   9   1      139.04      126.68     10.43 o 
  -1   9   1       77.16       80.44      3.57 o 
   0   9   1       12.78       13.30      1.79 o 
   1   9   1      197.89      198.50      8.24 o 
   2   9   1      114.05      118.24      4.51 o 
  -1  10   1      253.93      241.68      6.80 o 
   0  10   1      103.27      100.85      5.35 o 
   1  10   1      228.17      223.12     29.40 o 
  -6   0   2      439.45      461.01     14.39 o 
  -4   0   2      788.59      814.15     12.15 o 
  -2   0   2      974.19     1197.84     11.28 o 
   0   0   2      311.73      260.19      6.23 o 
   2   0   2     2411.01     2800.18     22.48 o 
   4   0   2      238.04      251.33      7.41 o 
   6   0   2       28.87       26.29      3.08 o 
  -6   1   2        0.03        1.94      1.94 o 
  -5   1   2       41.12       45.70      2.61 o 
  -4   1   2       30.48       30.75      1.49 o 
  -3   1   2     3670.77     4144.05     37.67 o 
  -2   1   2        0.53        1.74      0.40 o 
  -1   1   2     7912.79     7904.21    175.26 o 
   0   1   2     1698.75     1802.13     42.68 o 
   1   1   2    10344.71    10289.14    154.34 o 
   2   1   2      245.12      258.74      9.40 o 
   3   1   2     2031.20     2099.79     66.56 o 
   4   1   2       65.45       54.06      2.30 o 
   5   1   2     1275.34     1215.86     12.83 o 
   6   1   2       10.71        6.68      2.22 o 
  -6   2   2      288.91      318.45     11.75 o 
  -5   2   2       61.73       68.00      3.31 o 
  -4   2   2     1193.92     1335.47     14.19 o 
  -3   2   2      783.74      926.85      8.98 o 
  -2   2   2       11.05       17.86      0.73 o 
  -1   2   2        7.87       14.76      1.36 o 
   0   2   2      727.75      747.67     40.16 o 
   1   2   2       28.88       22.72      0.81 o 
   2   2   2       78.81       74.01      1.53 o 
   3   2   2      406.76      387.97     29.79 o 
   4   2   2       15.45       13.57      1.31 o 
   5   2   2       71.58       79.98      4.88 o 
  -6   3   2       67.25       74.67      3.91 o 
  -5   3   2       48.54       53.86      2.95 o 
  -4   3   2     1543.44     1623.91     28.58 o 
  -3   3   2     2963.56     2885.11     95.89 o 
  -2   3   2      712.72      679.75     17.48 o 
  -1   3   2     4593.76     4688.14    136.91 o 
   0   3   2        1.92        2.06      0.52 o 
   1   3   2     4308.05     4331.85     48.09 o 
   2   3   2       50.63       52.55      1.86 o 
   3   3   2     1896.31     1967.84     75.36 o 
   4   3   2        0.80        1.18      0.72 o 
   5   3   2      856.46      894.91     16.64 o 
  -5   4   2       81.41       76.97      5.16 o 
  -4   4   2      236.50      253.60     11.57 o 
  -3   4   2     1208.36     1155.73     18.87 o 
  -2   4   2       91.89       76.00      2.29 o 
  -1   4   2      600.77      610.71      9.16 o 
   0   4   2      357.16      359.57     35.10 o 
   1   4   2        1.50        4.03      1.41 o 
   2   4   2      875.56      849.15     13.61 o 
   3   4   2      198.37      183.32      8.54 o 
   4   4   2       91.24      109.77      6.52 o 
   5   4   2       40.54       50.70      4.32 o 
  -5   5   2      286.56      307.86     10.22 o 
  -4   5   2      452.50      458.14      8.59 o 
  -3   5   2      741.56      739.44     32.76 o 
  -2   5   2      118.97      120.58      7.68 o 
  -1   5   2     1508.58     1566.57     30.60 o 
   0   5   2      722.73      785.34      7.74 o 
   1   5   2     2528.72     2514.72     44.33 o 
   2   5   2      466.68      436.61      7.60 o 
   3   5   2      371.23      406.41     35.76 o 
   4   5   2       67.64       62.33      7.08 o 
   5   5   2      116.50      128.82      8.80 o 
  -5   6   2      132.23      139.25      5.40 o 
  -4   6   2      200.84      200.91      5.95 o 
  -3   6   2      903.00      918.80     11.89 o 
  -2   6   2      335.22      341.48      6.53 o 
  -1   6   2      116.89      110.48      4.33 o 
   0   6   2      261.90      255.76      7.31 o 
   1   6   2      109.75      101.79      2.11 o 
   2   6   2      158.32      133.64     14.74 o 
   3   6   2      335.12      342.27      7.12 o 
   4   6   2      297.48      336.01      7.66 o 
  -4   7   2      621.46      629.24     39.17 o 
  -3   7   2      405.63      423.38     36.13 o 
  -2   7   2      501.97      489.56      8.18 o 
  -1   7   2      393.86      409.54     22.05 o 
   0   7   2      237.26      225.49      9.51 o 
   1   7   2      375.92      362.97      9.39 o 
   2   7   2       52.18       47.94      2.71 o 
   3   7   2      176.97      181.74      5.70 o 
   4   7   2        3.09        3.77      1.52 o 
  -3   8   2      283.48      293.92      7.40 o 
  -2   8   2      575.39      527.97      9.05 o 
  -1   8   2      204.67      204.77      4.32 o 
   0   8   2      406.95      401.52     18.79 o 
   1   8   2       27.74       24.80      1.63 o 
   2   8   2      414.96      414.61      6.82 o 
   3   8   2       20.41       20.05      2.17 o 
  -2   9   2        5.10        5.59      1.59 o 
  -1   9   2      141.31      135.08      4.81 o 
   0   9   2      144.86      140.13      5.29 o 
   1   9   2       78.54       76.75      4.96 o 
   2   9   2      140.42      141.86      5.70 o 
  -1  10   2       69.61       63.15      2.87 o 
   0  10   2      387.28      388.35     17.95 o 
  -5   0   3      253.01      267.54      9.80 o 
  -3   0   3     6167.57     6954.17     34.89 o 
  -1   0   3    15902.82    13804.82    261.41 o 
   1   0   3     4939.18     4519.08     41.12 o 
   3   0   3     1049.10      886.23     11.88 o 
   5   0   3      253.49      244.10      8.12 o 
  -6   1   3       11.11       11.30      2.15 o 
  -5   1   3        6.35        9.14      1.43 o 
  -4   1   3       17.26       13.07      1.33 o 
  -3   1   3        8.02        6.21      1.36 o 
  -2   1   3      186.62      203.97      2.76 o 
  -1   1   3      151.19      164.18     15.41 o 
   0   1   3      314.92      338.73     15.70 o 
   1   1   3      631.83      664.31      3.53 o 
   2   1   3     2930.51     3095.87     92.23 o 
   3   1   3      112.35      104.35      2.80 o 
   4   1   3      120.43      106.56      4.43 o 
   5   1   3        7.30       10.12      1.59 o 
  -6   2   3        0.74        0.10      2.22 o 
  -5   2   3     1438.04     1521.61     57.07 o 
  -4   2   3      224.18      216.30      7.36 o 
  -3   2   3     3433.85     3546.30    106.41 o 
  -2   2   3        6.58        5.27      0.35 o 
  -1   2   3     1582.59     1470.77     48.34 o 
   0   2   3      620.90      665.27     12.39 o 
   1   2   3      773.13      628.52     12.84 o 
   2   2   3       56.35       50.45      2.69 o 
   3   2   3      738.96      754.22      7.00 o 
   4   2   3       43.35       40.02      2.09 o 
   5   2   3      485.18      420.37      8.95 o 
  -6   3   3       10.46       12.74      2.03 o 
  -5   3   3       15.42       16.86      1.86 o 
  -4   3   3       40.67       48.65      2.47 o 
  -3   3   3       97.75       97.58      4.69 o 
  -2   3   3       71.39       70.98      4.36 o 
  -1   3   3       32.57       41.16      0.99 o 
   0   3   3      383.49      405.99     10.62 o 
   1   3   3     1242.85     1288.68      8.22 o 
   2   3   3     2530.33     2702.68     86.08 o 
   3   3   3        2.11        3.04      0.84 o 
   4   3   3       92.59       87.61      6.85 o 
   5   3   3      213.42      208.76      8.10 o 
  -5   4   3      230.39      264.31      6.44 o 
  -4   4   3      163.18      160.40      4.44 o 
  -3   4   3     1813.09     1726.77     56.81 o 
  -2   4   3       43.02       48.03      1.91 o 
  -1   4   3     2939.97     3038.13     27.61 o 
   0   4   3      123.23      127.16      3.10 o 
   1   4   3     2404.32     2303.27     19.95 o 
   2   4   3      696.17      726.16      6.35 o 
   3   4   3      543.59      519.31     28.85 o 
   4   4   3      249.10      244.95     15.87 o 
   5   4   3       66.91       63.85      4.65 o 
  -5   5   3       67.63       68.87      5.02 o 
  -4   5   3       87.51       89.95      4.16 o 
  -3   5   3      168.44      165.76      4.20 o 
  -2   5   3      949.37      972.59     59.44 o 
  -1   5   3        5.49        8.14      0.74 o 
   0   5   3      685.36      680.25     11.04 o 
   1   5   3     1422.98     1462.72     17.81 o 
   2   5   3      515.15      536.55     12.86 o 
   3   5   3       54.01       56.64      2.17 o 
   4   5   3      368.32      417.51     11.65 o 
   5   5   3      236.62      276.18     10.15 o 
  -5   6   3      411.10      423.04     16.14 o 
  -4   6   3      310.13      314.75      7.52 o 
  -3   6   3      503.03      518.83      8.90 o 
  -2   6   3        0.02        1.76      0.72 o 
  -1   6   3       19.34       20.92      2.04 o 
   0   6   3      320.38      342.90      5.80 o 
   1   6   3       13.92       17.91      1.89 o 
   2   6   3      171.38      165.85      4.49 o 
   3   6   3      274.27      283.66     16.70 o 
   4   6   3      155.41      167.18      6.42 o 
  -4   7   3      149.92      153.85      5.56 o 
  -3   7   3        4.58        5.95      1.59 o 
  -2   7   3      651.47      589.24     19.83 o 
  -1   7   3       36.50       35.79      2.36 o 
   0   7   3     1751.47     1782.37     59.17 o 
   1   7   3      355.13      360.44      6.19 o 
   2   7   3      582.17      573.03      7.22 o 
   3   7   3       99.56      109.53      6.76 o 
   4   7   3      233.78      258.29     16.72 o 
  -3   8   3       15.71       17.63      2.16 o 
  -2   8   3        2.74        2.03      1.32 o 
  -1   8   3       24.16       26.06      1.82 o 
   0   8   3       12.08       10.72      1.29 o 
   1   8   3      315.35      302.72     11.11 o 
   2   8   3      171.88      165.46      5.47 o 
   3   8   3       62.61       67.95      3.60 o 
  -2   9   3      686.42      642.01     11.38 o 
  -1   9   3       18.57       17.13      1.64 o 
   0   9   3     1058.84     1013.47     22.06 o 
   1   9   3       86.03       83.68      5.34 o 
   2   9   3      238.70      251.36      9.55 o 
  -6   0   4        7.25        5.40      2.60 o 
  -4   0   4      279.34      263.92      8.34 o 
  -2   0   4     3706.71     3885.85     20.44 o 
   0   0   4      707.39      595.65      7.85 o 
   2   0   4     4108.81     4207.44     94.81 o 
   4   0   4      562.21      504.71     10.38 o 
  -6   1   4        4.65        3.49      1.61 o 
  -5   1   4      836.21      829.74     17.92 o 
  -4   1   4      215.40      209.24      4.00 o 
  -3   1   4      795.23      763.12      5.55 o 
  -2   1   4      490.17      560.86     18.30 o 
  -1   1   4     2955.04     2849.82     14.29 o 
   0   1   4      239.67      254.80      7.71 o 
   1   1   4     1300.15     1259.32      8.11 o 
   2   1   4       23.14       24.45      1.96 o 
   3   1   4      363.58      331.54      5.42 o 
   4   1   4        1.54        2.08      0.93 o 
   5   1   4        1.52        1.54      1.02 o 
  -6   2   4       10.30       11.04      2.07 o 
  -5   2   4       33.96       56.79      2.91 o 
  -4   2   4       44.63       45.79      2.33 o 
  -3   2   4       90.50       90.16     14.88 o 
  -2   2   4     1658.24     1889.22     61.41 o 
  -1   2   4       62.99       59.50      2.78 o 
   0   2   4       64.92      100.17      2.33 o 
   1   2   4     1669.53     1818.01     17.28 o 
   2   2   4     2057.13     2076.77     23.59 o 
   3   2   4       17.69       21.57      2.69 o 
   4   2   4     1360.60     1238.48     18.62 o 
   5   2   4        2.83        2.50      1.20 o 
  -5   3   4      339.18      346.50     17.00 o 
  -4   3   4       25.14       29.69      4.65 o 
  -3   3   4      844.07      822.18     29.12 o 
  -2   3   4       16.90       20.79      1.34 o 
  -1   3   4     2254.24     2307.50      9.72 o 
   0   3   4      935.42      950.86     16.36 o 
   1   3   4      399.58      336.10      4.69 o 
   2   3   4      793.21      801.95     20.87 o 
   3   3   4      408.51      361.81      4.99 o 
   4   3   4      233.09      227.04     14.10 o 
   5   3   4       66.45       63.52      3.00 o 
  -5   4   4       90.68       97.21      3.93 o 
  -4   4   4      313.42      307.49      6.33 o 
  -3   4   4      795.05      773.27     32.67 o 
  -2   4   4     2220.96     2255.71     53.35 o 
  -1   4   4        4.54        5.29      0.74 o 
   0   4   4     1385.26     1400.83      8.56 o 
   1   4   4     1847.15     1860.44     26.62 o 
   2   4   4      763.82      747.41     20.31 o 
   3   4   4      319.27      309.74     11.37 o 
   4   4   4      176.77      180.64      9.40 o 
   5   4   4        4.97        4.24      1.98 o 
  -5   5   4      276.99      289.24      9.90 o 
  -4   5   4      254.06      249.71      6.44 o 
  -3   5   4      306.27      291.63     34.55 o 
  -2   5   4      511.08      504.84     11.62 o 
  -1   5   4      307.43      309.09      6.62 o 
   0   5   4     1739.86     1746.96     38.20 o 
   1   5   4      975.83      977.70      6.14 o 
   2   5   4      316.36      297.09      9.13 o 
   3   5   4      641.28      644.95     21.46 o 
   4   5   4       34.24       30.41      2.54 o 
  -5   6   4       46.77       49.63      3.42 o 
  -4   6   4      278.96      284.99     16.21 o 
  -3   6   4      274.81      264.13      4.69 o 
  -2   6   4      263.92      249.66      4.20 o 
  -1   6   4      275.21      249.13     14.85 o 
   0   6   4      583.02      590.59     11.65 o 
   1   6   4     1569.69     1511.16     16.92 o 
   2   6   4      349.02      351.16      7.00 o 
   3   6   4       84.57       82.44      3.71 o 
   4   6   4      147.27      156.09     15.74 o 
  -4   7   4       72.22       66.12      3.82 o 
  -3   7   4      214.35      208.87      6.05 o 
  -2   7   4       72.33       76.44      3.68 o 
  -1   7   4      188.19      180.19      7.51 o 
   0   7   4      318.01      317.13      6.00 o 
   1   7   4      276.98      254.80      5.33 o 
   2   7   4      492.16      466.97      6.68 o 
   3   7   4      502.27      536.97     15.23 o 
   4   7   4      272.13      298.71     17.24 o 
  -3   8   4      231.38      222.74     10.76 o 
  -2   8   4      872.81      808.83     19.03 o 
  -1   8   4       78.21       75.68      2.78 o 
   0   8   4      833.48      801.01     23.07 o 
   1   8   4      317.24      317.13      8.70 o 
   2   8   4        1.90        0.89      1.01 o 
   3   8   4       96.75      105.38      9.83 o 
  -2   9   4      194.50      198.43      8.15 o 
  -1   9   4       21.75       19.93      1.97 o 
   0   9   4      364.44      357.12     39.06 o 
   1   9   4      285.20      294.28     10.38 o 
   2   9   4       10.68        8.95      1.69 o 
  -5   0   5      174.87      157.20      7.68 o 
  -3   0   5        6.90       16.60      1.23 o 
  -1   0   5     3224.10     3309.90     27.86 o 
   1   0   5       57.71       61.48      1.89 o 
   3   0   5        2.86        2.28      1.03 o 
   5   0   5        4.76        3.15      1.77 o 
  -6   1   5      186.56      200.57      6.79 o 
  -5   1   5       10.98       25.43      2.35 o 
  -4   1   5      386.07      394.52      7.75 o 
  -3   1   5       21.42       23.59      1.28 o 
  -2   1   5     4582.56     4562.73     21.14 o 
  -1   1   5      128.19      121.13      3.76 o 
   0   1   5     1299.18     1144.99     23.62 o 
   1   1   5      256.14      284.42      7.65 o 
   2   1   5     2104.77     2015.82     26.10 o 
   3   1   5      297.44      281.43      5.05 o 
   4   1   5     2370.21     2207.65     17.30 o 
   5   1   5       19.07       20.23      2.50 o 
  -6   2   5       96.37       89.30     14.51 o 
  -5   2   5      552.77      514.26     15.89 o 
  -4   2   5      251.81      243.41      6.12 o 
  -3   2   5      132.07      122.56      5.78 o 
  -2   2   5        5.08        6.22      0.73 o 
  -1   2   5     1175.98     1335.90     63.00 o 
   0   2   5      398.07      418.80      9.44 o 
   1   2   5      236.13      247.82      3.16 o 
   2   2   5        7.98       11.63      0.83 o 
   3   2   5       18.50       18.49      3.21 o 
   4   2   5       31.67       31.78      2.26 o 
   5   2   5       17.71       14.91      1.74 o 
  -5   3   5      426.34      419.78     11.85 o 
  -4   3   5      546.64      505.72      9.12 o 
  -3   3   5     1246.90     1240.23     26.64 o 
  -2   3   5     1472.82     1414.26     40.84 o 
  -1   3   5        3.85        5.82      0.52 o 
   0   3   5      906.13      808.72     16.63 o 
   1   3   5       10.36       11.81      0.77 o 
   2   3   5     2017.34     1949.23     10.32 o 
   3   3   5       86.18       84.58      3.32 o 
   4   3   5     1195.14     1059.06     12.07 o 
   5   3   5      194.36      187.84      5.17 o 
  -5   4   5      138.20      149.75      5.04 o 
  -4   4   5      879.16      857.17     10.92 o 
  -3   4   5      247.54      219.71      4.76 o 
  -2   4   5       82.05       78.74      2.17 o 
  -1   4   5     1377.64     1514.42     28.89 o 
   0   4   5       53.69       51.09      2.16 o 
   1   4   5      467.22      465.90     11.00 o 
   2   4   5        2.11        2.66      0.65 o 
   3   4   5      209.26      232.71     11.10 o 
   4   4   5        9.31        9.98      1.59 o 
   5   4   5       15.17       18.61      2.86 o 
  -5   5   5      101.11      111.84      4.49 o 
  -4   5   5      145.32      149.02     12.22 o 
  -3   5   5      317.21      315.59     17.44 o 
  -2   5   5      665.47      667.07     37.03 o 
  -1   5   5        0.08        1.30      0.63 o 
   0   5   5      684.59      700.62     34.22 o 
   1   5   5      449.09      430.96     11.40 o 
   2   5   5      327.26      312.92      7.09 o 
   3   5   5       78.13       66.57      2.62 o 
   4   5   5      361.64      344.50      7.35 o 
  -4   6   5      399.35      365.93      6.20 o 
  -3   6   5      648.34      630.51     20.95 o 
  -2   6   5       26.31       30.55      3.88 o 
  -1   6   5      917.14      917.04     53.52 o 
   0   6   5      379.41      399.55     38.80 o 
   1   6   5      368.00      351.23      6.46 o 
   2   6   5        1.03        2.38      0.73 o 
   3   6   5      300.13      315.60      5.72 o 
   4   6   5       47.21       59.30      4.86 o 
  -4   7   5      180.40      184.27      8.40 o 
  -3   7   5      943.45      936.01     12.89 o 
  -2   7   5        2.59        3.27      0.95 o 
  -1   7   5       31.04       29.78      1.61 o 
   0   7   5      132.15      134.91      5.21 o 
   1   7   5       27.77       26.74      1.69 o 
   2   7   5      146.17      148.48      3.31 o 
   3   7   5       27.05       28.79      2.03 o 
  -3   8   5      544.48      536.16     30.15 o 
  -2   8   5       75.95       73.34      3.63 o 
  -1   8   5      499.46      478.89     13.57 o 
   0   8   5       50.16       48.98      4.20 o 
   1   8   5      863.92      899.94     15.50 o 
   2   8   5        7.90       11.21      1.75 o 
  -2   9   5        2.03        3.33      1.48 o 
  -1   9   5       44.93       49.93      4.37 o 
   0   9   5       31.80       32.81      2.80 o 
   1   9   5       98.07      107.38      4.48 o 
  -6   0   6      336.92      351.23     12.61 o 
  -4   0   6     1200.11     1133.76     18.78 o 
  -2   0   6     5502.61     5389.27     26.85 o 
   0   0   6     8222.27     8181.43     37.33 o 
   2   0   6     2250.35     2325.73     38.55 o 
   4   0   6      788.82      711.94     13.08 o 
  -6   1   6        0.30        0.94      1.52 o 
  -5   1   6      204.73      178.59      5.82 o 
  -4   1   6       71.07       61.49      3.12 o 
  -3   1   6       88.22       85.39      7.30 o 
  -2   1   6        1.53        2.15      0.41 o 
  -1   1   6       12.13       13.05      2.15 o 
   0   1   6      766.39      783.35      7.43 o 
   1   1   6       69.97       57.05      1.40 o 
   2   1   6      121.25      114.72      5.10 o 
   3   1   6      134.72      115.16      5.33 o 
   4   1   6        0.17        0.82      0.94 o 
   5   1   6      139.74      118.67      8.07 o 
  -5   2   6       18.21       21.15      2.36 o 
  -4   2   6     1100.69     1094.60     23.86 o 
  -3   2   6        0.08        1.16      1.00 o 
  -2   2   6     3064.65     2929.51     29.28 o 
  -1   2   6      188.42      208.56      3.04 o 
   0   2   6     2564.59     2568.68     12.64 o 
   1   2   6      217.61      222.79      4.43 o 
   2   2   6      389.58      343.68      9.91 o 
   3   2   6       26.37       25.87      2.04 o 
   4   2   6     1086.52      957.87     64.07 o 
   5   2   6      135.32      127.74      4.26 o 
  -5   3   6       88.36       88.04      3.46 o 
  -4   3   6       71.03       61.19      5.26 o 
  -3   3   6        4.99       16.63     11.20 o 
  -2   3   6      246.83      234.82      5.14 o 
  -1   3   6      381.16      409.11      4.71 o 
   0   3   6       83.92       77.58      5.64 o 
   1   3   6       46.14       41.83      1.29 o 
   2   3   6       93.31      106.10      2.83 o 
   3   3   6       82.80       76.52      2.57 o 
   4   3   6      177.76      150.53      4.47 o 
   5   3   6      201.70      192.31      6.75 o 
  -5   4   6        0.61        1.19      1.19 o 
  -4   4   6      350.23      345.96      5.78 o 
  -3   4   6       90.07       89.82      2.90 o 
  -2   4   6     1740.02     1737.71     13.93 o 
  -1   4   6      304.03      304.00      5.24 o 
   0   4   6     3636.26     3935.67     48.07 o 
   1   4   6     1120.61     1177.13     21.28 o 
   2   4   6     1403.63     1338.41     25.13 o 
   3   4   6       24.85       25.19      1.68 o 
   4   4   6      299.93      263.86     11.93 o 
  -5   5   6      255.69      253.25      5.55 o 
  -4   5   6      176.42      164.67      4.13 o 
  -3   5   6      369.91      342.28     21.21 o 
  -2   5   6      264.34      262.49     15.11 o 
  -1   5   6      237.76      234.73     10.75 o 
   0   5   6      583.47      608.10      9.16 o 
   1   5   6      119.33      115.45      5.39 o 
   2   5   6      373.14      373.71     10.30 o 
   3   5   6      183.40      189.47      4.65 o 
   4   5   6      184.40      188.38      5.62 o 
  -4   6   6      306.07      303.69      6.66 o 
  -3   6   6        5.61        5.45      1.08 o 
  -2   6   6       64.02       64.64      6.67 o 
  -1   6   6      249.28      229.42     11.03 o 
   0   6   6      175.45      183.80      7.67 o 
   1   6   6      430.72      441.50      7.32 o 
   2   6   6      460.28      453.86     14.06 o 
   3   6   6      111.14      111.28      2.99 o 
   4   6   6      218.32      200.48      8.32 o 
  -4   7   6       28.20       23.69      2.49 o 
  -3   7   6      539.66      507.79     14.58 o 
  -2   7   6       64.91       59.13      3.62 o 
  -1   7   6      703.30      688.18     54.92 o 
   0   7   6      165.54      176.60      4.14 o 
   1   7   6      139.20      143.33      3.75 o 
   2   7   6      180.13      181.43      3.93 o 
   3   7   6      103.74      110.08      4.11 o 
  -3   8   6        2.24        2.30      1.65 o 
  -2   8   6       43.43       43.13      2.91 o 
  -1   8   6       44.29       45.48      2.65 o 
   0   8   6      448.53      445.00     18.28 o 
   1   8   6      246.23      248.67     13.13 o 
   2   8   6      332.80      346.59      7.69 o 
  -1   9   6      474.37      442.13     12.12 o 
   0   9   6       20.85       24.03      2.48 o 
   1   9   6      132.26      138.63      7.44 o 
  -5   0   7       42.51       41.84      4.29 o 
  -3   0   7       39.21       36.03      3.18 o 
  -1   0   7     1305.15     1189.61     17.74 o 
   1   0   7     2967.46     2729.60     28.95 o 
   3   0   7      937.89      830.71     13.55 o 
   5   0   7      704.17      619.57     13.70 o 
  -5   1   7       64.70       57.66      3.43 o 
  -4   1   7     1125.31     1004.20     12.71 o 
  -3   1   7       88.10       90.52      2.96 o 
  -2   1   7     1630.47     1581.84     36.66 o 
  -1   1   7      129.20      135.12      2.37 o 
   0   1   7     2424.27     2404.44    141.82 o 
   1   1   7      368.97      373.20      4.39 o 
   2   1   7      169.07      165.53      2.84 o 
   3   1   7       70.03       60.47      2.16 o 
   4   1   7        1.11        1.58      1.04 o 
   5   1   7       18.33       17.55      1.85 o 
  -5   2   7      143.65      131.91      6.93 o 
  -4   2   7       23.14       25.48      2.46 o 
  -3   2   7        2.06        5.07      0.83 o 
  -2   2   7      279.57      298.42     16.41 o 
  -1   2   7        3.53        7.95      0.63 o 
   0   2   7      377.17      418.06     16.82 o 
   1   2   7     1949.62     1906.20     23.30 o 
   2   2   7       24.62       24.95      1.35 o 
   3   2   7     2204.95     2064.50     24.41 o 
   4   2   7       16.63       14.08      2.66 o 
  -5   3   7       78.69       75.16      4.02 o 
  -4   3   7     1192.41     1144.15     22.69 o 
  -3   3   7      101.23       87.94      2.57 o 
  -2   3   7     1020.71      991.01     21.10 o 
  -1   3   7       76.31       86.49      3.74 o 
   0   3   7      945.35      961.89      7.31 o 
   1   3   7      767.38      881.80     38.45 o 
   2   3   7       11.14       12.05      1.35 o 
   3   3   7       40.35       36.69      1.97 o 
   4   3   7        9.79        9.98      1.51 o 
  -5   4   7       53.40       60.01      5.63 o 
  -4   4   7      135.23      126.95      6.89 o 
  -3   4   7      203.15      184.60      4.42 o 
  -2   4   7      245.33      234.02      4.89 o 
  -1   4   7      855.85      876.10      9.60 o 
   0   4   7     1086.14     1166.55     11.59 o 
   1   4   7      950.24      927.49     14.78 o 
   2   4   7      133.45      121.10      4.77 o 
   3   4   7      393.10      352.44      9.62 o 
   4   4   7        0.21        0.49      1.23 o 
  -4   5   7      353.40      337.47     19.95 o 
  -3   5   7      593.49      552.37     15.41 o 
  -2   5   7      656.47      660.11     21.96 o 
  -1   5   7      574.44      533.27     51.86 o 
   0   5   7      874.63      893.10     18.36 o 
   1   5   7      897.74      848.73     28.93 o 
   2   5   7      133.67      135.54      4.11 o 
   3   5   7        6.11        7.79      1.23 o 
   4   5   7       44.97       46.62      4.96 o 
  -4   6   7       88.26       89.46      4.48 o 
  -3   6   7       19.78       19.99      1.60 o 
  -2   6   7      551.71      535.04      9.53 o 
  -1   6   7      156.22      142.35      4.10 o 
   0   6   7      563.10      574.43      7.16 o 
   1   6   7      189.54      182.06      5.82 o 
   2   6   7       79.86       75.20      2.80 o 
   3   6   7      304.17      293.07     12.75 o 
  -3   7   7       96.97       99.48      3.29 o 
  -2   7   7      313.05      277.43     11.62 o 
  -1   7   7       79.44       80.73      3.33 o 
   0   7   7      258.15      269.62     11.16 o 
   1   7   7      559.26      570.24     10.53 o 
   2   7   7      496.18      534.22     18.52 o 
   3   7   7       31.92       30.00      2.24 o 
  -2   8   7      185.28      165.48      5.42 o 
  -1   8   7      257.57      255.34      8.57 o 
   0   8   7      194.39      198.77      8.45 o 
   1   8   7       35.04       36.76      2.25 o 
   2   8   7       37.71       41.85      2.60 o 
  -4   0   8      126.32      112.35      6.22 o 
  -2   0   8      168.38      148.42      3.68 o 
   0   0   8        4.40        4.62      0.75 o 
   2   0   8      138.35      137.73      3.70 o 
   4   0   8        1.60        2.20      1.41 o 
  -5   1   8      518.61      461.51      9.56 o 
  -4   1   8        4.54        2.63      1.34 o 
  -3   1   8     2767.93     2689.81     21.66 o 
  -2   1   8      215.28      199.32      3.58 o 
  -1   1   8     2251.64     2155.64     38.16 o 
   0   1   8      140.50      146.66     25.57 o 
   1   1   8     4817.98     4609.38     39.92 o 
   2   1   8      179.61      168.32      3.50 o 
   3   1   8     1615.34     1610.55     12.65 o 
   4   1   8        3.89        5.09      2.15 o 
  -5   2   8       32.70       28.14      2.67 o 
  -4   2   8       54.78       50.19      3.01 o 
  -3   2   8      110.44       97.31      3.85 o 
  -2   2   8       93.04       96.10      2.49 o 
  -1   2   8        0.38        2.03      0.68 o 
   0   2   8       43.11       43.36      1.34 o 
   1   2   8        8.23       12.63      5.08 o 
   2   2   8      169.68      158.57      4.51 o 
   3   2   8       35.82       34.80      2.65 o 
   4   2   8        1.03        2.09      1.13 o 
  -5   3   8      347.10      330.61     10.23 o 
  -4   3   8      448.84      384.89     14.46 o 
  -3   3   8     1169.71     1077.98     15.99 o 
  -2   3   8       48.75       49.68      5.62 o 
  -1   3   8     2041.21     2118.30     30.97 o 
   0   3   8       11.95       10.89      0.89 o 
   1   3   8     2862.67     2898.50     36.05 o 
   2   3   8      368.19      356.07      5.73 o 
   3   3   8      699.84      627.00      9.69 o 
   4   3   8      154.43      145.96      4.76 o 
  -5   4   8      251.58      238.14     12.37 o 
  -4   4   8      171.36      158.40      8.65 o 
  -3   4   8      151.58      142.55      4.13 o 
  -2   4   8       18.89       19.35      1.64 o 
  -1   4   8       57.92       53.28      2.52 o 
   0   4   8       45.00       52.31      2.57 o 
   1   4   8       95.33       93.48      2.56 o 
   2   4   8       12.65       13.77      1.35 o 
   3   4   8      118.79      113.00      6.99 o 
   4   4   8       38.82       44.56      3.19 o 
  -4   5   8       49.06       46.62      2.78 o 
  -3   5   8      595.00      576.75     11.81 o 
  -2   5   8       16.81       16.00      2.77 o 
  -1   5   8      865.58      866.75     88.18 o 
   0   5   8      173.88      169.81      4.69 o 
   1   5   8     1022.95     1104.04     10.33 o 
   2   5   8        0.09        1.13      0.95 o 
   3   5   8      434.87      386.07     26.70 o 
  -4   6   8      297.05      293.70      6.87 o 
  -3   6   8      195.22      189.09      5.18 o 
  -2   6   8      191.99      176.15     24.21 o 
  -1   6   8        0.05        0.81      1.42 o 
   0   6   8       40.29       41.14      2.57 o 
   1   6   8        1.37        1.46      0.98 o 
   2   6   8      185.72      206.80     18.42 o 
   3   6   8       64.98       67.10      3.19 o 
  -3   7   8       31.02       34.71      2.11 o 
  -2   7   8       15.78       15.86      1.70 o 
  -1   7   8      362.75      361.26     21.61 o 
   0   7   8        4.26        5.65      1.49 o 
   1   7   8      155.90      170.84      9.65 o 
   2   7   8      164.90      177.34      4.65 o 
  -2   8   8      360.38      346.12     20.92 o 
  -1   8   8        0.00        1.70      1.27 o 
   0   8   8      282.56      295.77     22.03 o 
   1   8   8        0.11        0.05      1.10 o 
  -5   0   9      714.43      669.91     16.65 o 
  -3   0   9     3248.28     3106.39     33.57 o 
  -1   0   9     1839.29     2017.73     40.74 o 
   1   0   9     1375.38     1306.13     12.46 o 
   3   0   9       37.70       33.42      3.00 o 
  -5   1   9       45.79       38.42      3.09 o 
  -4   1   9       57.44       49.77      3.12 o 
  -3   1   9        1.42        2.42      1.25 o 
  -2   1   9       91.85       91.99      5.83 o 
  -1   1   9      323.99      313.84      6.14 o 
   0   1   9      531.89      482.62     73.60 o 
   1   1   9       67.93       68.26      2.18 o 
   2   1   9      723.95      684.95      7.61 o 
   3   1   9        8.45       12.04      1.83 o 
   4   1   9      239.99      212.88      6.32 o 
  -5   2   9     1116.48     1025.95     50.30 o 
  -4   2   9        0.41        1.75      1.41 o 
  -3   2   9     3421.91     3244.88     18.50 o 
  -2   2   9      182.59      180.33      3.52 o 
  -1   2   9      410.59      441.34      8.71 o 
   0   2   9       84.59      104.37      5.98 o 
   1   2   9      203.84      203.98      3.85 o 
   2   2   9      139.46      130.16      5.41 o 
   3   2   9      128.38      113.77      3.38 o 
   4   2   9       45.98       44.60      3.89 o 
  -5   3   9       36.28       38.96      3.08 o 
  -4   3   9        1.36        1.33      1.28 o 
  -3   3   9       32.86       34.86      2.10 o 
  -2   3   9        3.44        3.59      0.99 o 
  -1   3   9      219.62      215.57      7.34 o 
   0   3   9      195.86      190.30      4.78 o 
   1   3   9       78.43       81.86      3.55 o 
   2   3   9      661.25      632.51     25.87 o 
   3   3   9       52.85       53.22      2.53 o 
   4   3   9      317.88      274.08     28.82 o 
  -4   4   9       30.37       28.09      2.21 o 
  -3   4   9     1123.04     1046.51     34.63 o 
  -2   4   9      678.47      682.29     11.09 o 
  -1   4   9     1089.88     1143.99     14.69 o 
   0   4   9      167.10      173.84      4.80 o 
   1   4   9      764.34      786.24      8.66 o 
   2   4   9      119.65      117.20      6.19 o 
   3   4   9       53.60       50.75      4.04 o 
  -4   5   9       25.07       25.39      2.20 o 
  -3   5   9       28.25       25.34      2.03 o 
  -2   5   9       93.06       89.14      3.44 o 
  -1   5   9      588.55      583.89     27.54 o 
   0   5   9      354.27      386.73     11.11 o 
   1   5   9      449.72      453.66     12.61 o 
   2   5   9      313.28      308.29     14.67 o 
   3   5   9      113.54      110.17      4.22 o 
  -3   6   9      168.85      158.65      4.83 o 
  -2   6   9      319.65      322.39      6.79 o 
  -1   6   9      149.97      152.51      8.52 o 
   0   6   9      208.04      224.90      8.68 o 
   1   6   9       88.68       92.73      3.23 o 
   2   6   9      310.69      334.91     17.53 o 
  -2   7   9      294.22      286.11     15.62 o 
  -1   7   9      231.17      235.25     11.32 o 
   0   7   9      122.63      135.15      5.00 o 
   1   7   9       68.65       68.67      3.84 o 
  -4   0  10      402.48      357.28     11.33 o 
  -2   0  10     2266.15     2333.89     27.28 o 
   0   0  10     2100.29     2052.22     17.28 o 
   2   0  10     1915.63     1948.31     24.19 o 
  -5   1  10       85.84       80.06      4.27 o 
  -4   1  10        0.23        0.33      1.44 o 
  -3   1  10      527.60      496.35      8.81 o 
  -2   1  10      244.13      247.34      4.40 o 
  -1   1  10        3.49        5.82      2.43 o 
   0   1  10       79.85       80.50     11.16 o 
   1   1  10       94.72       86.55      2.55 o 
   2   1  10       31.77       28.65      1.73 o 
   3   1  10        6.04        6.54      1.09 o 
  -4   2  10      135.83      128.68      5.51 o 
  -3   2  10      100.36       92.46      3.85 o 
  -2   2  10      426.65      416.25      5.67 o 
  -1   2  10       77.57       87.41      3.15 o 
   0   2  10     1272.93     1372.78     63.64 o 
   1   2  10      132.94      136.95      3.32 o 
   2   2  10     1955.76     1868.68     16.35 o 
   3   2  10        2.27        2.83      0.97 o 
  -4   3  10       27.03       23.56      2.43 o 
  -3   3  10      178.71      167.66      4.48 o 
  -2   3  10      200.61      199.51      4.92 o 
  -1   3  10        9.07       16.08      5.43 o 
   0   3  10      175.36      192.40      7.73 o 
   1   3  10        5.47        6.04      0.99 o 
   2   3  10       27.61       26.47      1.75 o 
   3   3  10        3.29        4.29      1.16 o 
  -4   4  10      283.86      259.42      9.22 o 
  -3   4  10      230.57      222.64      5.41 o 
  -2   4  10     1280.87     1358.46     24.60 o 
  -1   4  10      458.69      437.51     26.00 o 
   0   4  10     1142.23     1231.57     14.12 o 
   1   4  10      133.58      124.55      8.10 o 
   2   4  10      584.04      567.24     35.10 o 
   3   4  10       34.76       38.88      2.41 o 
  -3   5  10      179.72      167.88      6.70 o 
  -2   5  10      669.13      689.07     21.80 o 
  -1   5  10       32.15       30.49      2.25 o 
   0   5  10      301.92      317.52     16.77 o 
   1   5  10       50.00       56.21      3.67 o 
   2   5  10        2.34        4.90      1.74 o 
  -3   6  10      225.23      220.02      8.89 o 
  -2   6  10      241.57      262.88     10.64 o 
  -1   6  10      160.06      164.47      9.37 o 
   0   6  10      126.69      127.10      5.53 o 
   1   6  10      225.16      235.21     11.94 o 
   2   6  10      188.18      199.31     13.95 o 
  -2   7  10      233.22      238.67     25.30 o 
  -1   7  10      128.70      141.29      6.81 o 
   0   7  10      126.22      139.88      5.34 o 
  -3   0  11       36.82       39.35      3.83 o 
  -1   0  11       54.05       54.27      2.48 o 
   1   0  11        1.37        1.98      1.13 o 
   3   0  11       59.30       51.19      3.87 o 
  -4   1  11      995.59      909.10     13.26 o 
  -3   1  11       75.93       68.45      3.48 o 
  -2   1  11     1594.11     1725.21     19.15 o 
  -1   1  11        2.29        2.53      0.82 o 
   0   1  11      858.79      857.25     11.75 o 
   1   1  11       39.79       34.49      1.84 o 
   2   1  11      954.95      925.25     13.37 o 
   3   1  11        0.65        1.13      0.96 o 
  -4   2  11       17.09       14.97      2.18 o 
  -3   2  11        1.08        0.93      1.28 o 
  -2   2  11        3.08        6.30      2.82 o 
  -1   2  11       48.48       47.16      2.53 o 
   0   2  11        0.07        1.11      1.29 o 
   1   2  11        1.28        1.38      0.81 o 
   2   2  11       42.51       40.70      2.16 o 
   3   2  11      166.40      159.88      4.27 o 
  -4   3  11      657.43      621.23     15.23 o 
  -3   3  11      156.15      154.00      4.58 o 
  -2   3  11     1288.02     1228.00     13.05 o 
  -1   3  11       16.26       19.70      1.91 o 
   0   3  11      373.54      373.94      7.60 o 
   1   3  11       58.48       59.82      3.29 o 
   2   3  11      397.56      382.41      6.43 o 
   3   3  11      323.29      342.84     13.60 o 
  -3   4  11       28.06       28.30      2.28 o 
  -2   4  11        1.20        7.11      1.50 o 
  -1   4  11      123.11      126.35      4.35 o 
   0   4  11       19.10       17.03      1.97 o 
   1   4  11       98.82      108.09      8.35 o 
   2   4  11      256.78      258.56     16.67 o 
  -3   5  11        0.16        1.65      1.18 o 
  -2   5  11      299.50      311.21      7.02 o 
  -1   5  11       26.21       26.37      2.30 o 
   0   5  11      309.90      349.15      7.98 o 
   1   5  11        9.03        7.32      1.78 o 
   2   5  11      149.31      150.38      5.99 o 
  -2   6  11        2.87        3.79      1.27 o 
  -1   6  11      136.16      150.30      5.14 o 
   0   6  11        2.51        3.93      1.48 o 
   1   6  11      370.85      435.63     38.22 o 
  -4   0  12      327.95      308.94     11.08 o 
  -2   0  12      874.27      991.90     17.99 o 
   0   0  12      227.59      231.41      5.57 o 
   2   0  12      173.65      169.94      6.82 o 
  -4   1  12        2.47        2.50      1.66 o 
  -3   1  12       10.50       15.12      2.35 o 
  -2   1  12       80.94       93.75      3.99 o 
  -1   1  12      717.63      758.10     48.89 o 
   0   1  12       27.16       30.91      2.26 o 
   1   1  12      135.12      128.90      3.92 o 
   2   1  12       96.43       91.06      4.27 o 
  -3   2  12       26.71       26.55      3.49 o 
  -2   2  12      210.34      229.95      8.68 o 
  -1   2  12      212.54      215.03      5.35 o 
   0   2  12       31.77       42.42      2.75 o 
   1   2  12       51.91       49.94      2.26 o 
   2   2  12       99.33       98.00      3.38 o 
  -3   3  12       27.71       24.96      3.33 o 
  -2   3  12      299.04      317.58      6.80 o 
  -1   3  12      378.54      391.66      7.67 o 
   0   3  12       11.35       15.70      3.57 o 
   1   3  12      235.53      255.83      7.41 o 
   2   3  12       51.59       51.96      3.22 o 
  -3   4  12      172.68      170.13      5.20 o 
  -2   4  12      312.81      312.62      6.84 o 
  -1   4  12      213.87      222.87      6.14 o 
   0   4  12      287.20      325.18      7.84 o 
   1   4  12       83.27      101.31     10.36 o 
  -2   5  12      468.58      478.54     14.15 o 
  -1   5  12      303.43      308.72      7.48 o 
   0   5  12      206.70      221.81      6.55 o 
   1   5  12       87.97       91.61      7.09 o 
  -3   0  13      238.37      244.77      9.53 o 
  -1   0  13     1305.70     1523.49     23.49 o 
   1   0  13      829.57      853.76     15.61 o 
  -3   1  13       84.55       88.69      4.15 o 
  -2   1  13       32.38       35.84      3.93 o 
  -1   1  13       14.12       14.76      2.74 o 
   0   1  13        5.95        8.31      1.64 o 
   1   1  13        1.32        0.69      1.11 o 
  -3   2  13       46.99       49.10      4.51 o 
  -2   2  13      126.56      132.79      7.07 o 
  -1   2  13      506.94      517.26     16.75 o 
   0   2  13       21.42       23.36      2.26 o 
   1   2  13      362.27      356.45     11.83 o 
  -2   3  13      132.02      150.87      5.01 o 
  -1   3  13       84.94       95.34      4.06 o 
   0   3  13       55.98       63.37      3.66 o 
   1   3  13       10.28       10.18      1.85 o 
  -2   4  13      379.88      394.70      8.31 o 
  -1   4  13      532.47      569.83     10.26 o 
   0   4  13        1.16        1.40      1.41 o 
  -2   1  14        5.77        8.47      2.74 o 
  -1   1  14      804.49      938.95     19.43 o 
   0   1  14        2.89        4.52      1.82 o 
  -1   2  14       11.31       11.66      2.94 o 
   0   2  14        1.35        0.26      1.71 o 
                                                 
